# Supplementary material for: Aberrant Regulation of HDAC2 Mediates Proliferation of Hepatocellular Carcinoma Cells by Deregulating Expression of G1/S Cell Cycle Proteins
Source: PLoS One. 2011 Nov 23;6(11):e28103. doi: 10.1371/journal.pone.0028103 (PMC3223227; doi:10.1371/journal.pone.0028103)
Supplement: Table S3 — Primer information in this study. (XLS) [file pone.0028103.s008.xls]

## Sheet: Sheet1
Table S3. Primer information in this study
Primer Name	Sequence
HDAC1-qRT-PCR Forward	CCAGTATTCGATGGCCTGTT
HDAC1-qRT-PCR Reverse	GGCTTGAAAATGGCCTCATA
HDAC2-qRT-PCR Forward (A)	GACAGGGTCATCCCATGAAG
HDAC2-qRT-PCR Reverse (A)	AATTCAAGGATGGCAAGCAC
HDAC2-qRT-PCR Forward (B)	GCCCCATAAAGCCACTGCCGAAG
HDAC2-qRT-PCR Reverse (B)	GCTCCAGCAACTGAACCGCCAG
HDAC3-qRT-PCR Forward	GCAAGGCTTCACCAAGAGTC
HDAC3-qRT-PCR Reverse	GTTGATAACCGGCTGGAAAA
HDAC4-qRT-PCR Forward	GGAGCTGAAGAATGGCTTTG
HDAC4-qRT-PCR Reverse	GATGACACCAGCACCACATC
HDAC5-qRT-PCR Forward	CAGCAGGCGTTCTACAATGA
HDAC5-qRT-PCR Reverse	GTTGATGTTGGGCTTTTGCT
HDAC6-qRT-PCR Forward	AACCAGGCAGCGAAGAAGTA
HDAC6-qRT-PCR Reverse	TGAACCAACATCAGCTCTTCC
HDAC7-qRT-PCR Forward	ATGGGCTTCTGCTTCTTCAA
HDAC7-qRT-PCR Reverse	TCCACCCTGTTACCCAGAAG
HDAC8-qRT-PCR Forward	GGCCAGTATGGTGCATTCTT
HDAC8-qRT-PCR Reverse	TGCAGATCCAAATCCACGTA
CDKN1A-qRT-PCR Forward	GCGGCAGACCAGCATGACAGATTT
CDKN1A-qRT-PCR Reverse	GGCAGAAGATGTAGAGCGGGCCT
CDKN2A-qRT-PCR Forward	ATATGCCTTCCCCCACTACC
CDKN2A-qRT-PCR Reverse	CGTGAGTGCTCACTCCAGAA
CDK2-qRT-PCR Forward	TTGTCAAGCTGCTGGATGTC
CDK2-qRT-PCR Reverse	TGATGAGGGGAAGAGGAATG
PCNA-qRT-PCR Forward	GCGTTGTTGCCACTCCGCCA
PCNA-qRT-PCR Reverse	GGACATACTGGTGAGGTTCACGCC
GAPDH-qRT-PCR Forward	GGCTGGGGCTCATTTGCAGGG
GAPDH-qRT-PCR Reverse	TGACCTTGGCCAGGGGTGCT
p21-ChIP-A Forward	CTTCAAGGCAGTGGGAGAAG
p21-ChIP-A Reverse	TCTAAGCCCCACTGCTGTCT
p21-ChIP-B Forward	GGTCAGGGGTGTGAGGTAGA
p21-ChIP-B Reverse	CCCTCATTTGCAGATGGTTT
p21-ChIP-C Forward	GTGCTTCTGGGAGAGGTGAC
p21-ChIP-C Reverse	ACATTTCCCCACGAAGTGAG
p21-ChIP-D Forward	CTCACTTCGTGGGGAAATGT
p21-ChIP-D Reverse	GCGGCCCTGATATACAACC
