# Supplementary material for: Aberrant Regulation of HDAC2 Mediates Proliferation of Hepatocellular Carcinoma Cells by Deregulating Expression of G1/S Cell Cycle Proteins
Source: PLoS One. 2011 Nov 23;6(11):e28103. doi: 10.1371/journal.pone.0028103 (PMC3223227; doi:10.1371/journal.pone.0028103)
Supplement: Table S4 — Antibodies used for immunoblotting. (XLS) [file pone.0028103.s009.xls]

## Sheet: Sheet1
Table S4. Antibodies used for immunoblotting
Antibody	Company	Cat #
anti-HDAC1	Upstate Biotechnology	# 05-614
anti-HDAC2		# 07-222
anti-Ac-histone H3		# 06-599
anti-Ac-histone H4		# 06-598
anti-β-catenin	Santa Cruz Biotechnology	sc-7963
anti-cyclin D1		sc-717
anti-c-Myc		sc-40
anti-CDK2		sc-6248
anti-DP-1		sc-610
anti-E2F1		sc-193
anti-E2F5		sc-999
anti-HDAC2		sc-7899
anti-p130		sc-317
anti-p-p130		sc-16300
anti-GAPDH		sc-32233
anti-cyclin E2	Cell signaling Technology	#4132
anti-CDK4		#2906
anti-CDK6		#3136
anti-cdc2		#9112
anti-cleaved caspase3		#9661
anti-E2F1		#3742
anti-p21		#2946
anti-p16		#4824
anti-PARP		#9542
anti-p-pRb		#9300
anti-PCNA		#2586
anti-cyclin A		#4656
anti-MCM2	BD Pharmingen	559542
anti-pRb		#14001A
anti-α-tubulin	Sigma	T-5168
anti-β-actin		A-5441
